# Supplementary material for: Association between NLRP3 rs10754558 and CARD8 rs2043211 Variants and Susceptibility to Chronic Kidney Disease
Source: Int J Mol Sci. 2023 Feb 20;24(4):4184. doi: 10.3390/ijms24044184 (PMC9963401; doi:10.3390/ijms24044184)
Supplement: Supplementary file 1 [file ijms-24-04184-s001.zip]

Archive with 1 entries (1 files):
- ijms-2104541-supplementary.pdf
